# Supplementary material for: A therapeutic HBV vaccine containing a checkpoint modifier enhances CD8+ T cell and antiviral responses
Source: JCI Insight. 2024 Nov 8;9(21):e181067. doi: 10.1172/jci.insight.181067 (PMC11601613; doi:10.1172/jci.insight.181067)
Supplement: Supporting data values [file jciinsight-9-181067-s066.xlsx]

## Sheet: Fig 1D
Pool	7.60333
YLPLDKGIKPYYPEH	0
KGIKPYYPEHAVNHY	0
YYPEHAVNHYFQTRH	0.32
AVNHYFQTRHYLHTL	0.11
FQTRHYLHTLWKAGI	0
YLHTLWKAGILYKRE	0.093
WKAGILYKRETTRSA	0.095
LYKRETTRSASFCGS	0
TTRSASFCGSPYSWE	0.18
SFCGSPYSWEQELQH	0
PYSWEQELQHGSCWW	0.19
QELQHGSCWWLQFRN	0.34
GSCWWLQFRNSKPCS	0
LQFRNSKPCSEYCLT	0
SKPCSEYCLTHLVNL	2.81
EYCLTHLVNLLEDWG	4.07
HLVNLLEDWGPCDEH	0.54
LEDWGPCDEHGEHHI	0
PCDEHGEHHIRIPRT	0
GEHHIRIPRTPARVT	0
RIPRTPARVTGGVFL	0
PARVTGGVFLVDKNP	0
GGVFLVDKNPHNTAE	0
VDKNPHNTAESRLVV	0
HNTAESRLVVDFSQF	3.46
SRLVVDFSQFSRGIT	0
DFSQFSRGITRVSWP	1.15
SRGITRVSWPKFAVP	0
RVSWPKFAVPNLQSL	7.14
KFAVPNLQSLTNLLS	2.31
NLQSLTNLLSSNLSW	1.07
TNLLSSNLSWLSLDV	1.06
SNLSWLSLDVSAAFY	0.29
LSLDVSAAFYHIPLH	0
CIQSKQAFTFSPTYK	5.3
QAFTFSPTYKAFLSK	0
SPTYKAFLSKQYLNL	0
AFLSKQYLNLYPVAR	0
QYLNLYPVARQRPGL	0
YPVARQRPGLCQVFA	0.22
QRPGLCQVFADATPT	0.72
CQVFADATPTGWGLA	0
DATPTGWGLAMGHQR	0.35
GWGLAMGHQRVAPLP	0
MGHQRVAPLPIHTAE	0
VAPLPIHTAELLAAC	0
IHTAELLAACFARSR	0.081
LLAACFARSRSGAKI	0.073
FARSRSGAKILGTDN	0
SGAKILGTDNSVVLS	0
LGTDNSVVLSRKYTS	0
SVVLSRKYTSFPWLL	0.22
RKYTSFPWLLGCAAN	0
FPWLLGCAANWILRG	0
GCAANWILRGTSFVY	0
WILRGTSFVYVPSAL	0
TSFVYVPSALNPADD	0
VPSALNPADDPSRGR	0.33
NPADDPSRGRLGLSR	0
VGSNLEDPASRELVV	0
EDPASRELVVSYVNV	0
RELVVSYVNVNMGLK	0.15
SYVNVNMGLKIRQLL	0
NMGLKIRQLLWFHIS	0
IRQLLWFHISCLTFG	0.16
WFHISCLTFGRETVI	0.12
CLTFGRETVIEYLVS	0.1
RETVIEYLVSFGVWI	0
EYLVSFGVWIRTPPA	0.13
FGVWIRTPPAYRPPN	0
RTPPAYRPPNAPILS	0
YRPPNAPILSTLPET	0.081
APILSTLPETTVVRR	0.78
TLPETTVVRRRDRGR	0
TVVRRRDRGRSPRRR	0
RDRGRSPRRRTPSPR	0.2

## Sheet: Fig. 1C
	5 x 109vp										5 x 1010vp
AdC6-gDPolN	3.9147		3.079		1.1299		3.6712		2.5151		2.666		4.7459		0.833		3.7214
AdC6-gDHBV2	2.7259		3.08		0.1268		4.3832		3.2019		1.7834		3.3926		1.52		0.99		4.897
Naive	0		0.0648

## Sheet: Fig 1B
	wk 8
gDHBV2, 5 x 109vp	0.1619	0.0926	0.079	0.1072
gDHBV2, 5 x 1010vp	0.2186	0.1096	0.062	0.0152	0.0389
Naive	0	0.2136

## Sheet: Fig 1A
	wk 4					wk 8
gDHBV2 5 x 109vp	3.239	1.038	3.65032	0.54	3.67	3.334	5.1	6.6676	1.4308	1.0184
gDHBV2 5 x1010vp	4.595	2.10033	0.945	0.679	1.5	5.2428	5.4754	3.6546	3.0278	4.6538
Naive		0.002	0.013			0.001	0	0	0

## Sheet: Fig. 2A
`	CD8					CD8CD44					CD4					CD4CD44
AdC6-gDHBV2	1.341	1.136	1.438	0.69	1.397	2.57	2.548	2.657	2.03	3.83142	0.461	0.16	0.173	0.28	0.10055	0.45	0.35	0.942	0.155	0.751
AdC6-HBV2	0.697	0.698	0.335	1.05	0.404	0.906	1.526	0.711	1.87	0.473	0.461	0.16	0.173	0.28	0.10055	1.42	0.632	0.84	1.27	1.277
AdC6-gag	0	0	0.072	0	0	0	0	0.079	0.073	0.064	0.039	0	0.089	0.02	0.026	0	0	0	0	0.01

## Sheet: Fig. 2B
	AdC6-gDHBV2				AdC6-HBV2				AdC6-gag
Pool	10.33	11.93			5.68	4.23			0.015	0.035
Core	0.09	0.12			0.03	0			0	0.004
Pol (C-terminus)	0.4	0.38			0.41	0.45			0	0
Pol (N-terminus)	10.93	11.83			4.59	4.82			0.006	0.028

## Sheet: Fig. 2C
							gDHBV-2	HBV-2	gag	naive
LYKRETTRSASFCGS	0.1		VPSALNPADDPSRGR	0.11		YLPLDKGIKPYYPEH	0.18	0.5	-0.0006
TTRSASFCGSPYSWE	0.1		IRQLLWFHISCLTFG	0.11		KGIKPYYPEHAVNHY	0.05	0.36	-0.0116
QELQHGSCWWLQFRN	0.1		TNLLSSNLSWLSLDV	0.13		YYPEHAVNHYFQTRH	0.05	-0.08	0.0364
FGVWIRTPPAYRPPN	0.1		QYLNLYPVARQRPGL	0.13		AVNHYFQTRHYLHTL	0.13	-0.01	0.0224
SFCGSPYSWEQELQH	0.11		EDPASRELVVSYVNV	0.14		FQTRHYLHTLWKAGI	0.15	0.24	-0.0366
EYLVSFGVWIRTPPA	0.11		RTPPAYRPPNAPILS	0.14		YLHTLWKAGILYKRE	0.28	1.15	0.0394
TLPETTVVRRRDRGR	0.11		SGAKILGTDNSVVLS	0.15		WKAGILYKRETTRSA	0.23	-0.19	-0.0156
SAAFYHIPLHPAAMP	0.12		APILSTLPETTVVRR	0.15		LYKRETTRSASFCGS	0.1	0.18	-0.0146
DATPTGWGLAMGHQR	0.12		GWGLAMGHQRVAPLP	0.16		TTRSASFCGSPYSWE	0.1	-0.07	0.0114
FPWLLGCAANWILRG	0.12		LYKRETTRSASFCGS	0.18		SFCGSPYSWEQELQH	0.11	-0.02	0.0014
AVNHYFQTRHYLHTL	0.13		FARSRSGAKILGTDN	0.19		PYSWEQELQHGSCWW	0.18	-0.18	-0.0366
HLVNLLEDWGPCDEH	0.13		QAFTFSPTYKAFLSK	0.2		QELQHGSCWWLQFRN	0.1	-0.15	0.0094
RKYTSFPWLLGCAAN	0.13		QRPGLCQVFADATPT	0.22		GSCWWLQFRNSKPCS	-0.02	-0.06	0.0184
GEHHIRIPRTPARVT	0.14		RKYTSFPWLLGCAAN	0.22		LQFRNSKPCSEYCLT	0.03	0.44	-0.0036
GWGLAMGHQRVAPLP	0.14		FQTRHYLHTLWKAGI	0.24		SKPCSEYCLTHLVNL	1.06	1.04	0.0114
FQTRHYLHTLWKAGI	0.15		HNTAESRLVVDFSQF	0.25		EYCLTHLVNLLEDWG	1.58	1.67	-0.0016
QYLNLYPVARQRPGL	0.15		LGTDNSVVLSRKYTS	0.26		HLVNLLEDWGPCDEH	0.13	0.39	-0.0016
IRQLLWFHISCLTFG	0.15		GCAANWILRGTSFVY	0.3		LEDWGPCDEHGEHHI	0	0.03	0.0104
APILSTLPETTVVRR	0.16		SVVLSRKYTSFPWLL	0.31		PCDEHGEHHIRIPRT	-0.02	-0.12	-0.0166
MGHQRVAPLPIHTAE	0.17		FGVWIRTPPAYRPPN	0.31		GEHHIRIPRTPARVT	0.14	0.02	0.0044
VGSNLEDPASRELVV	0.17		AFLSKQYLNLYPVAR	0.35		RIPRTPARVTGGVFL	0.09	-0.15	0.0084
EDPASRELVVSYVNV	0.17		KGIKPYYPEHAVNHY	0.36		PARVTGGVFLVDKNP	0.08	0.01	-0.0026
RDRGRSPRRRTPSPR	0.17		HLVNLLEDWGPCDEH	0.39		GGVFLVDKNPHNTAE	0.3	-0.16	-0.0366
YLPLDKGIKPYYPEH	0.18		IHTAELLAACFARSR	0.39		VDKNPHNTAESRLVV	0.94	1.12	-0.0236
PYSWEQELQHGSCWW	0.18		YPVARQRPGLCQVFA	0.41		HNTAESRLVVDFSQF	0.19	0.25	0.0074
SNLSWLSLDVSAAFY	0.18		LQFRNSKPCSEYCLT	0.44		SRLVVDFSQFSRGIT	0.04	0.01	-0.0246
VAPLPIHTAELLAAC	0.18		YLPLDKGIKPYYPEH	0.5		DFSQFSRGITRVSWP	0.71	0.07	0.0334
HNTAESRLVVDFSQF	0.19		SKPCSEYCLTHLVNL	1.04		SRGITRVSWPKFAVP	-0.02	0.01	-0.0126
RETVIEYLVSFGVWI	0.2		VDKNPHNTAESRLVV	1.12		RVSWPKFAVPNLQSL	8.77	3.02	-0.0166
SVVLSRKYTSFPWLL	0.21		YLHTLWKAGILYKRE	1.15		KFAVPNLQSLTNLLS	9.18	2.99	-0.0106
WKAGILYKRETTRSA	0.23		SPTYKAFLSKQYLNL	1.47		NLQSLTNLLSSNLSW	0.59	0.06	0.0104
NMGLKIRQLLWFHIS	0.25		EYCLTHLVNLLEDWG	1.67		TNLLSSNLSWLSLDV	0.46	0.13	0.0094
QRPGLCQVFADATPT	0.27		KFAVPNLQSLTNLLS	2.99		SNLSWLSLDVSAAFY	0.18	-0.03	0.0024
YRPPNAPILSTLPET	0.27		RVSWPKFAVPNLQSL	3.02		SAAFYHIPLHPAAMP	0.12	-0.09	-0.0366
YLHTLWKAGILYKRE	0.28					CIQSKQAFTFSPTYK	0.08	0.02	-0.0016
AFLSKQYLNLYPVAR	0.28					QAFTFSPTYKAFLSK	-0.07	0.2	0.0204
GGVFLVDKNPHNTAE	0.3					SPTYKAFLSKQYLNL	0.32	1.47	0.0604
YPVARQRPGLCQVFA	0.31					AFLSKQYLNLYPVAR	0.28	0.35	-0.0046
SPTYKAFLSKQYLNL	0.32					QYLNLYPVARQRPGL	0.15	0.13	0.0204
VPSALNPADDPSRGR	0.32					YPVARQRPGLCQVFA	0.31	0.41	-0.0006
RTPPAYRPPNAPILS	0.38					QRPGLCQVFADATPT	0.27	0.22	-0.0126
IHTAELLAACFARSR	0.45					CQVFADATPTGWGLA	0.09	-0.33	0.0144
TNLLSSNLSWLSLDV	0.46					DATPTGWGLAMGHQR	0.12	0.07	0.0104
NLQSLTNLLSSNLSW	0.59					GWGLAMGHQRVAPLP	0.14	0.16	-0.0266
DFSQFSRGITRVSWP	0.71					MGHQRVAPLPIHTAE	0.17	-0.17	0.0234
VDKNPHNTAESRLVV	0.94					VAPLPIHTAELLAAC	0.18	-0.08	0.0034
SKPCSEYCLTHLVNL	1.06					IHTAELLAACFARSR	0.45	0.39	0.0634
EYCLTHLVNLLEDWG	1.58					LLAACFARSRSGAKI	0.08	-0.69	0.0614
CLTFGRETVIEYLVS	1.58					FARSRSGAKILGTDN	0.04	0.19	-0.0366
RVSWPKFAVPNLQSL	8.77					SGAKILGTDNSVVLS	0.04	0.15	0.0134
KFAVPNLQSLTNLLS	9.18					LGTDNSVVLSRKYTS	0.08	0.26	-0.0206
						SVVLSRKYTSFPWLL	0.21	0.31	0.0604
						RKYTSFPWLLGCAAN	0.13	0.22	0.0294
						FPWLLGCAANWILRG	0.12	-0.13	-0.0366
						GCAANWILRGTSFVY	0.04	0.3	0.0114
						WILRGTSFVYVPSAL	0.05	0.05	-0.0066
						TSFVYVPSALNPADD	0.02	-0.16	0.0134
						VPSALNPADDPSRGR	0.32	0.11	0.0114
						NPADDPSRGRLGLSR	0.08	-0.24	0.0274
						VGSNLEDPASRELVV	0.17	-0.08	-0.0066
						EDPASRELVVSYVNV	0.17	0.14	-0.0156
						RELVVSYVNVNMGLK	0.04	-0.6	0.0164
						SYVNVNMGLKIRQLL	-0.06	-0.49	0.0114
						NMGLKIRQLLWFHIS	0.25	-0.21	0.0624
						IRQLLWFHISCLTFG	0.15	0.11	0.0344
						WFHISCLTFGRETVI	0.09	-0.35	-0.0156
						CLTFGRETVIEYLVS	1.58	-0.14	-0.0056
						RETVIEYLVSFGVWI	0.2	0.07	-0.0036
						EYLVSFGVWIRTPPA	0.11	-0.39	-0.0016
						FGVWIRTPPAYRPPN	0.1	0.31	-0.0146
						RTPPAYRPPNAPILS	0.38	0.14	0.0304
						YRPPNAPILSTLPET	0.27	-0.15	-0.0366
						APILSTLPETTVVRR	0.16	0.15	0.0204
						TLPETTVVRRRDRGR	0.11	0.02	0.0544
						TVVRRRDRGRSPRRR	0.06	0.06	-0.0136
						RDRGRSPRRRTPSPR	0.17	0.08	0.0084

## Sheet: Fig. 2D
LYKRETTRSASFCGS	0.1		VPSALNPADDPSRGR	0.11
TTRSASFCGSPYSWE	0.1		IRQLLWFHISCLTFG	0.11
QELQHGSCWWLQFRN	0.1		TNLLSSNLSWLSLDV	0.13
FGVWIRTPPAYRPPN	0.1		QYLNLYPVARQRPGL	0.13
SFCGSPYSWEQELQH	0.11		EDPASRELVVSYVNV	0.14
EYLVSFGVWIRTPPA	0.11		RTPPAYRPPNAPILS	0.14
TLPETTVVRRRDRGR	0.11		SGAKILGTDNSVVLS	0.15
SAAFYHIPLHPAAMP	0.12		APILSTLPETTVVRR	0.15
DATPTGWGLAMGHQR	0.12		GWGLAMGHQRVAPLP	0.16
FPWLLGCAANWILRG	0.12		LYKRETTRSASFCGS	0.18
AVNHYFQTRHYLHTL	0.13		FARSRSGAKILGTDN	0.19
HLVNLLEDWGPCDEH	0.13		QAFTFSPTYKAFLSK	0.2
RKYTSFPWLLGCAAN	0.13		QRPGLCQVFADATPT	0.22
GEHHIRIPRTPARVT	0.14		RKYTSFPWLLGCAAN	0.22
GWGLAMGHQRVAPLP	0.14		FQTRHYLHTLWKAGI	0.24
FQTRHYLHTLWKAGI	0.15		HNTAESRLVVDFSQF	0.25
QYLNLYPVARQRPGL	0.15		LGTDNSVVLSRKYTS	0.26
IRQLLWFHISCLTFG	0.15		GCAANWILRGTSFVY	0.3
APILSTLPETTVVRR	0.16		SVVLSRKYTSFPWLL	0.31
MGHQRVAPLPIHTAE	0.17		FGVWIRTPPAYRPPN	0.31
VGSNLEDPASRELVV	0.17		AFLSKQYLNLYPVAR	0.35
EDPASRELVVSYVNV	0.17		KGIKPYYPEHAVNHY	0.36
RDRGRSPRRRTPSPR	0.17		HLVNLLEDWGPCDEH	0.39
YLPLDKGIKPYYPEH	0.18		IHTAELLAACFARSR	0.39
PYSWEQELQHGSCWW	0.18		YPVARQRPGLCQVFA	0.41
SNLSWLSLDVSAAFY	0.18		LQFRNSKPCSEYCLT	0.44
VAPLPIHTAELLAAC	0.18		YLPLDKGIKPYYPEH	0.5
HNTAESRLVVDFSQF	0.19		SKPCSEYCLTHLVNL	1.04
RETVIEYLVSFGVWI	0.2		VDKNPHNTAESRLVV	1.12
SVVLSRKYTSFPWLL	0.21		YLHTLWKAGILYKRE	1.15
WKAGILYKRETTRSA	0.23		SPTYKAFLSKQYLNL	1.47
NMGLKIRQLLWFHIS	0.25		EYCLTHLVNLLEDWG	1.67
QRPGLCQVFADATPT	0.27		KFAVPNLQSLTNLLS	2.99
YRPPNAPILSTLPET	0.27		RVSWPKFAVPNLQSL	3.02
YLHTLWKAGILYKRE	0.28
AFLSKQYLNLYPVAR	0.28
GGVFLVDKNPHNTAE	0.3
YPVARQRPGLCQVFA	0.31
SPTYKAFLSKQYLNL	0.32
VPSALNPADDPSRGR	0.32
RTPPAYRPPNAPILS	0.38
IHTAELLAACFARSR	0.45
TNLLSSNLSWLSLDV	0.46
NLQSLTNLLSSNLSW	0.59
DFSQFSRGITRVSWP	0.71
VDKNPHNTAESRLVV	0.94
SKPCSEYCLTHLVNL	1.06
EYCLTHLVNLLEDWG	1.58
CLTFGRETVIEYLVS	1.58
RVSWPKFAVPNLQSL	8.77
KFAVPNLQSLTNLLS	9.18

## Sheet: Fig. 3B
	wk 0 (baseline)										wk 4										wk 6										wk 12
Naive	121000000	200000000	219000000	169000000	193000000	193000000	129000000	145000000	141000000	151000000	2460000000	1910000000	1790000000	1670000000	1350000000	1970000000	1060000000	1400000000	694000000	1260000000	2340000000	2450000000	2338428704	2447464175	1889705679	1815460040	1820375579	1840196532	1394044343	4.78974e+08	4.44535e+08	5.50634e+08	3.9848e+08	5.76152e+08	4.84312e+08	3.94639e+08	5.0758e+08	5.1637e+08	4.53379e+08	4.53379e+08
AdC6-gDPolN	206000000	185000000	140000000	153000000	155000000	165000000	125000000	150000000	150000000	164000000	13500000	15400000	12100000	13700000	12400000	11200000	12800000	14300000	12400000	12100000	8870000	9450000	8.87265e+06	9.44519e+06	6.22887e+06	7.47577e+06	7.08414e+06	7.58906e+06	7.51564e+06	2.49606e+06	3.45618e+06	248056	321404	372183	277254	285998	333461	2.9512e+06	2.40103e+06	2.40103e+06
AdC6-gDHBV2	214000000	220000000	179000000	186000000	194000000	188000000	114000000	55500000	110000000	114000000	1680000	1880000	1500000	1370000	1490000	1320000	888000	928000	897000	905000	1590000	1520000	1.59432e+06	1.51576e+06	1.49241e+06	1.17928e+06	1.241e+06	904904	1.05838e+06	320106	348525	283183	367693	389765	298934	477661	338232	355782	235474	235474
AdC6-HBV2	110000000	179000000	166000000	166000000	156000000	147000000	149000000	164000000	181000000	172000000	179000000	159000000	151000000	136000000	48700000	206000000	73500000	212000000	213000000	205000000	139000000	157000000	1.38828e+08	156780569	1.20643e+08	1.20995e+08	9.27068e+07	1.05417e+08	1.10406e+08	5.94019e+07	5.91525e+07	5.30125e+07	5.63428e+07	4.2592e+07	4.14392e+07	4.48392e+07	4.35804e+07	6.48357e+07	5.70507e+07	5.70507e+07

## Sheet: Fig. 3D
	wk 0 (baseline)					wk 4					wk 7					wk 10					wk 12
Naive	497000	111000	7210000	6260000	583000	6550000	298000	168000000	107000000	1920000	64900000	6750000	2010000000	96700000	5340000000	134000000	9490000	60300000000	2630000000	46500000000	2490000000	148000000	82500000000	107000000000	1070000000000
AdC6-gDHBV2	7420000	94100000	75600000	1340000000	85800000	513000	61400	51400	6050000	470000	133000	1020000	744000	556000	100000	219000	401000	338000	433000	207000	273000	152000	172000	282000	148000
AdC6-HBV2	7730000	10500000	132000000	90100000	7670000	1710000	2060000	9400000	7670000	1440000	690000	862000	6680000	2230000	343000	1130000	8090000	1610000	1460000	1020000	1400000	1350000	3670000	1740000	1830000

[truncated: 19 more sheets: Fig. 3E, Fig. 4A, Fig. 4B, Fig. 4C, Fig. 4D, Fig. 4E, Fig. 4G, Fig. 4F, Fig. 5B, Fig. 5C, Fig. 5D, Fig. 5E, Fig. 5G, Fig. 5H, Fig. 5I, Fig. 5J, Fig. S1B, Fig. S1C, Fig. S2C]
